# Supplementary material for: Giardia duodenalis Styles, 1902 Prevalence in Cattle (Bos taurus Linnaeus, 1758) in Europe: A Systematic Review
Source: Microorganisms. 2023 Jan 24;11(2):309. doi: 10.3390/microorganisms11020309 (PMC9965812; doi:10.3390/microorganisms11020309)
Supplement: Supplementary file 1 [file microorganisms-11-00309-s001.zip]

Archive with 2 entries (2 files):
- S1_PRISMA_Checklist.pdf
- S2_Data extracted from included studies_V2.xlsx
